# Supplementary material for: Genome-Wide Identification and Functional Prediction of LRR-RLK Family Genes in Foxtail Millet (Setaria italica) in Response to Stress
Source: Int J Mol Sci. 2025 May 10;26(10):4576. doi: 10.3390/ijms26104576 (PMC12111010; doi:10.3390/ijms26104576)
Supplement: Supplementary file 1 [file ijms-26-04576-s001.zip]

Archive with 1 entries (1 files):
- ijms-3595426-supplementary.xlsx
