# Supplementary material for: Genome-Wide Identification and Functional Prediction of LRR-RLK Family Genes in Foxtail Millet (Setaria italica) in Response to Stress
Source: Int J Mol Sci. 2025 May 10;26(10):4576. doi: 10.3390/ijms26104576 (PMC12111010; doi:10.3390/ijms26104576)
Supplement: Supplementary file 1 [file ijms-26-04576-s001.zip › ijms-3595426-supplementary.xlsx]

## Sheet: Sheet1
gene symbol(Setaria italica)	gene symbol(Arabidopsis thaliana )	gene symbol(Oryza sativa)	group	Annotation(Arabidopsis thaliana )	Annotation(Oryza sativa )	FPKM(spical)	FPKM(leaf)	FPKM(stem)	FPKM(root)	Gene Length	transcript	CDS length	Physical Position	No. of Exon	No. of Intron	No. of UTR	Length of a.a	Length of Signal Peptides	No. of TM
Seita.3G172100	AT4G29990.1	LOC_Os05g44930	LRR I	Leucine-rich repeat transmembrane protein kinase protein	receptor-like protein kinase, putative, expressed	0	0	0	0.0449144	4023	2801	2628	12733635-12737657	13	12	1	875	19	1
Seita.3G172200	AT2G19210.1	LOC_Os05g44930	LRR I	Leucine-rich repeat transmembrane protein kinase protein	receptor-like protein kinase, putative, expressed	0	0	0	0.0823085	4897	3189	2874	12741718-12746614	13	12	2	957	36	1
Seita.3G172300	AT2G19210.1	LOC_Os05g44930	LRR I	Leucine-rich repeat transmembrane protein kinase protein	receptor-like protein kinase, putative, expressed	0.0370511	0	0.0208882	0.0954881	4076	2899	2874	12748723-12752798	12	11	1	957	35
Seita.3G172500	AT4G29990.1	LOC_Os05g44930	LRR I	Leucine-rich repeat transmembrane protein kinase protein	receptor-like protein kinase, putative, expressed	0.0154731	0	0	3.16783	5967	3181	2865	12764563-12770529	13	12	2	954	37	1
Seita.3G172800	AT4G29990.1	LOC_Os05g44930	LRR I	Leucine-rich repeat transmembrane protein kinase protein	receptor-like protein kinase, putative, expressed	0	0	0.0360267	0.164617	5203	3086	2862	12784185-12789387	13	12	2	953	22	1
Seita.3G172900	AT2G28970.1	LOC_Os05g44940	LRR I	Leucine-rich repeat protein kinase family protein	protein kinase domain containing protein, expressed					5339	1449	1449	12814695-12820033	12	11	0	482
Seita.5G470500	AT2G37050.3	LOC_Os12g01200.3	LRR I	Leucine-rich repeat protein kinase family protein	senescence-induced receptor-like serine/threonine-protein kinase precursor, putative, expressed	8.17269	5.58849	13.0358	12.4554	3768	2832	2832	47208664-47212431	11	10	0	943	21	2
Seita.8G001700	AT2G37050.1	LOC_Os12g01200.3	LRR I	Leucine-rich repeat protein kinase family protein	senescence-induced receptor-like serine/threonine-protein kinase precursor, putative, expressed	8.35328	4.42948	11.2264	4.81644	7092	3542	2784	112682-119773	15	14	2	927	25	1
Seita.7G334000	AT2G37050.1	LOC_Os12g01200	LRR I	Leucine-rich repeat protein kinase family protein	senescence-induced receptor-like serine/threonine-protein kinase precursor, putative, expressed	17.3148	4.31915	12.9368	5.16152	6091	3618	2775	35861811-35867901	15	14	2	924	25	1
Seita.3G331000	AT4G29990.1	LOC_Os12g37980	LRR I	Leucine-rich repeat transmembrane protein kinase protein	protein kinase domain containing protein, expressed	0	0	0	0.464634	7257	3073	2742	42311757-42319013	14	13	2	913	21	2
Seita.2G183300	AT1G51850.1	LOC_Os09g19140	LRR I	Leucine-rich repeat protein kinase family protein	senescence-induced receptor-like serine/threonine-protein kinase precursor, putative, expressed					8614	3055	2691	27841676-27850289	13	12	2	896	37	3
Seita.2G183500	AT4G29990.1	LOC_Os09g19229	LRR I	Leucine-rich repeat transmembrane protein kinase protein	protein kinase domain containing protein, expressed					6912	2938	2658	27891723-27898634	13	12	2	885	0
Seita.3G330900	AT4G29990.1	LOC_Os12g37980	LRR I	Leucine-rich repeat transmembrane protein kinase protein	protein kinase domain containing protein, expressed	0.0187459	0	0.0845482	0.434833	5648	3094	2832	42235014-42240661	12	11	2	943	26	1
Seita.2G183100	AT4G29990.1	LOC_Os09g19229	LRR I	Leucine-rich repeat transmembrane protein kinase protein	protein kinase domain containing protein, expressed	0.280657	0.159098	0.124113	1.82965	11181	3090	2682	27824471-27835651	13	12	2	893	18	1
Seita.3G338700	AT4G29990.1	LOC_Os12g37980	LRR I	Leucine-rich repeat transmembrane protein kinase protein	protein kinase domain containing protein, expressed	0.126216	0.370059	0.528573	1.60299	6463	2829	2829	43325440-43331902	13	12	0	942	21	1
Seita.5G130300	AT4G29990.1	LOC_Os12g37980	LRR I	Leucine-rich repeat transmembrane protein kinase protein	protein kinase domain containing protein, expressed	0.0505568	0	0	0.108534	6420	3042	2751	11178191-11184610	14	13	1	916	27	1
Seita.1G087100	AT4G29990.1	LOC_Os02g05730	LRR I	Leucine-rich repeat transmembrane protein kinase protein	protein kinase domain containing protein, expressed	0.611636	0.0512344	1.14275	0.427743	6883	3372	2694	7752680-7759562	13	14	2	897	18	1
Seita.8G244300	AT3G21340.1	LOC_Os05g15720	LRR I	Leucine-rich repeat protein kinase family protein	expressed protein	0.0541614	0	0.0610669	0.0232614	6329	2301	2301	39769493-39775821	11	10	0	766	0	0
Seita.1G206600	AT1G71830.1	LOC_Os04g38480	LRR II	somatic embryogenesis receptor-like kinase 1	BRASSINOSTEROID INSENSITIVE 1-associated receptor kinase 1 precursor, putative, expressed	33.4779	43.3084	42.082	56.0067	5210	2559	1878	28535571-28540780	11	10	2	625	0	1
Seita.9G125200	AT5G10290.1	LOC_Os03g49620.5	LRR II	leucine-rich repeat transmembrane protein kinase family protein	BRASSINOSTEROID INSENSITIVE 1-associated receptor kinase 1 precursor, putative, expressed	12.758	26.7782	14.5067	16.4506	8105	5057	1818	7828217-7836321	11	11	2	605	0	1
Seita.7G122300	AT1G71830.1	LOC_Os04g38480	LRR II	somatic embryogenesis receptor-like kinase 1	BRASSINOSTEROID INSENSITIVE 1-associated receptor kinase 1 precursor, putative, expressed	7.69119	4.75655	8.49203	11.6259	5230	2450	1884	21807380-21812609	11	10	2	627	0	1
Seita.6G045800	AT1G34210.1	LOC_Os08g07760	LRR II	somatic embryogenesis receptor-like kinase 2	BRASSINOSTEROID INSENSITIVE 1-associated receptor kinase 1 precursor, putative, expressed	39.0008	30.4363	44.7631	26.3963	7315	2725	1896	3536197-3543511	11	10	2	631	0	1
Seita.4G122300	AT5G16000.1	LOC_Os06g16330	LRR II	NSP-interacting kinase 1	BRASSINOSTEROID INSENSITIVE 1-associated receptor kinase 1 precursor, putative, expressed	18.9913	24.1995	17.4602	25.6408	3816	2435	1986	12532054-12535869	10	9	2	661	0	1
Seita.3G101600	AT1G60800.1	LOC_Os01g07630	LRR II	NSP-interacting kinase 3	BRASSINOSTEROID INSENSITIVE 1-associated receptor kinase 1 precursor, putative, expressed					6606	1610	1485	6664702-6671307	9	8	1	494	32	1
Seita.6G164900	AT2G23950.1	LOC_Os08g34380	LRR II	Leucine-rich repeat protein kinase family protein	receptor-like kinase, putative, expressed	4.88524	1.40006	3.31322	1.56189	6121	2690	2178	28766929-28773049	11	10	2	725	0	3
Seita.8G186000	AT5G10290.1	LOC_Os11g39370	LRR II	leucine-rich repeat transmembrane protein kinase family protein	BRASSINOSTEROID INSENSITIVE 1-associated receptor kinase 1 precursor, putative, expressed	2.17561	24.8881	3.03852	6.98159	6027	2928	1821	33164605-33170631	11	11	2	606	19	1
Seita.3G101800	AT3G25560.1	LOC_Os01g07630	LRR II	NSP-interacting kinase 2	BRASSINOSTEROID INSENSITIVE 1-associated receptor kinase 1 precursor, putative, expressed					8020	1935	1935	6676233-6684252	11	10	0	644	0	2
Seita.5G121100	AT1G60800.1	LOC_Os01g07630	LRR II	NSP-interacting kinase 3	BRASSINOSTEROID INSENSITIVE 1-associated receptor kinase 1 precursor, putative, expressed	15.5139	9.54065	15.682	7.10918	5358	2638	1902	10155694-10161051	11	10	2	633	29	2
Seita.1G305000	AT5G16000.1	LOC_Os06g16330	LRR II	NSP-interacting kinase 1	BRASSINOSTEROID INSENSITIVE 1-associated receptor kinase 1 precursor, putative, expressed	10.6483	2.35763	9.61906	17.0869	4430	2999	1875	36924735-36929164	11	10	2	624	24
Seita.2G176500	AT1G71830.1	LOC_Os08g07760	LRR II	somatic embryogenesis receptor-like kinase 1	BRASSINOSTEROID INSENSITIVE 1-associated receptor kinase 1 precursor, putative, expressed					10214	4807	4101	26666552-26676765	9	8	2	1366	0	0
Seita.3G274600	AT1G71830.1	LOC_Os05g40150	LRR II	somatic embryogenesis receptor-like kinase 1	RGH2B, putative, expressed					7961	5471	4746	24941306-24949266	12	11	2	1581	0	0
Seita.1G128400	AT5G10290.1	LOC_Os02g18320	LRR II	leucine-rich repeat transmembrane protein kinase family protein	BRASSINOSTEROID INSENSITIVE 1-associated receptor kinase 1 precursor, putative, expressed	12.1639	14.0251	11.6522	9.56466	5126	2414	1824	11540985-11546110	11	10	2	607	20	1
Seita.1G023400	AT5G45780.1	LOC_Os02g14120	LRR II	Leucine-rich repeat protein kinase family protein	BRASSINOSTEROID INSENSITIVE 1-associated receptor kinase 1 precursor, putative, expressed	5.3883	7.02541	5.90942	5.73105	7042	4339	1893	2064978-2072019	11	10	2	630	34	1
Seita.7G330300	AT3G56100.1	LOC_Os11g01620	LRR III	meristematic receptor-like kinase	inactive receptor kinase At2g26730 precursor, putative, expressed	5.37392	0	1.00977	1.08837	3703	2788	2364	35685994-35689696	2	1	2	787	29	1
Seita.2G030300	AT4G20940.1	LOC_Os07g05190	LRR III	Leucine-rich receptor-like protein kinase family protein	leucine-rich repeat family protein, putative, expressed	15.823	0	4.43588	1.31827	6200	3894	3195	2452422-2458621	3	3(One intron in the untranslated region (UTR))	2	1064	19	1
Seita.4G187200	AT4G31250.1	LOC_Os06g45240	LRR III	Leucine-rich repeat protein kinase family protein	inactive receptor kinase At2g26730 precursor, putative, expressed					7801	2394	1938	30509495-30517295	4	3	1	645	24	1	Differentially downregulated in darkmeshwater in Germ shoot 6d vs. Etio Seedling 5d comparison
Seita.7G263900	AT5G67200.1	LOC_Os04g55620	LRR III	Leucine-rich repeat protein kinase family protein	receptor kinase, putative, expressed	5.24601	0	6.48827	2.6426	7426	2848	2190	31624443-31631868	2	1	2	729	24	1
Seita.1G378000	AT1G60630.1	LOC_Os02g58390	LRR III	Leucine-rich repeat protein kinase family protein	inactive receptor kinase At2g26730 precursor, putative, expressed	7.81403	0	1.90767	0.311543	4549	2869	2064	41951276-41955824	2	2	2	687	35	1
Seita.9G422400	AT2G27060.1	LOC_Os03g20450	LRR III	Leucine-rich repeat protein kinase family protein	expressed protein	13.0998	0	10.9875	1.30666	5397	4078	3147	47829872-47835268	3	3	2	1048	16	1
Seita.6G253800	AT3G24660.1	LOC_Os08g45060	LRR III	transmembrane kinase-like 1	protein Kinase-like protein TMKL1 precursor, putative, expressed	1.40225	0.158127	4.43902	0.903344	2829	2829	1971	35876144-35878972	1	0	1	656	18	1
Seita.2G199400	AT1G48480.1	LOC_Os09g23570	LRR III	receptor-like kinase 1	inactive receptor kinase At2g26730 precursor, putative, expressed	0.239757	1.75825	1.75785	3.46498	1982	1962	1962	29859847-29861828	2	1	0	653	21	1
Seita.9G118600	AT1G48480.1	LOC_Os03g50450	LRR III	receptor-like kinase 1	inactive receptor kinase At2g26730 precursor, putative, expressed	34.574	1.8194	17.5515	18.8681	3498	2678	2079	7347193-7350690	2	1	2	692	36	1
Seita.6G204500	AT2G42290.1	LOC_Os08g39590	LRR III	Leucine-rich repeat protein kinase family protein	inactive receptor kinase At2g26730 precursor, putative, expressed	10.0344	0	1.40613	0.678066	2503	2423	1968	32426026-32428528	2	1	1	655	24	1
Seita.6G210900	AT1G50610.1	LOC_Os08g40990	LRR III	Leucine-rich repeat protein kinase family protein	receptor-like protein kinase 1, putative, expressed	0.129808	0.0634503	0	0.0279001	2336	2154	2154	32887703-32890038	3	2	0	717	32	1
Seita.7G126400	AT1G48480.1	LOC_Os04g38910	LRR III	receptor-like kinase 1	atypical receptor-like kinase MARK, putative, expressed	6.71227	0.721858	2.34682	1.32753	2704	2613	2022	22082147-22084850	2	1	2	673	26	1
Seita.2G398100	AT5G10020.1	LOC_Os07g43350	LRR III	Leucine-rich receptor-like protein kinase family protein	expressed protein	14.6088	1.29985	7.58922	11.8652	5025	3922	3171	46201285-46206309	3	2	2	1056	0	1
Seita.3G090400	AT1G67510.1	LOC_Os12g13300	LRR III	Leucine-rich repeat protein kinase family protein	expressed protein	3.42646	0.788964	9.50655	6.42558	5885	2942	2424	5848629-5854513	2	1	2	807	0	1
Seita.2G141900	AT4G37250.1	LOC_Os01g33090	LRR III	Leucine-rich repeat protein kinase family protein	expressed protein	2.31805	0	0.749254	0.521907	3330	3226	2487	16879311-16882640	2	1	2	828	0	1
Seita.2G434300	AT5G58300.2	LOC_Os07g48310.2	LRR III	Leucine-rich repeat protein kinase family protein	inactive receptor kinase At2g26730 precursor, putative, expressed	40.2296	2.40167	13.7031	4.51695	5246	2522	1920	48454766-48460011	2	4	2	639	29	1
Seita.4G205200	AT5G67280.1	LOC_Os01g33090	LRR III	receptor-like kinase	expressed protein	14.6514	0.342875	8.40605	2.07061	3781	3305	2625	32310314-32314094	2	1	2	874	32	1
Seita.8G199200	AT5G20690.1	LOC_Os11g40550	LRR III	Leucine-rich repeat protein kinase family protein	receptor kinase, putative, expressed	0.139377	0.340683	0	0	2120	2019	2019	34524290-34526409	2	1	0	672	29	1
Seita.3G125300			LRR III			15.5883	19.4455	15.8795	15.7673	4869	2542	2013	8483023-8487891	2	1	2	670	22	1
Seita.8G031300	AT2G36570.1	LOC_Os12g05120	LRR III	Leucine-rich repeat protein kinase family protein	receptor kinase, putative, expressed	3.73727	0.0542471	2.04437	0.238407	3985	3886	2289	2030074-2034058	2	1	2	762	27	1	Transmembrane Non-Redundant Signal Peptide
Seita.5G181100	AT2G01210.1	LOC_Os01g33090	LRR III	Leucine-rich repeat protein kinase family protein	expressed protein	16.4169	0.875197	5.55323	5.67351	3156	2613	2130	22529757-22532912	2	1	2	709	16	1
Seita.8G108000	AT1G67510.1	LOC_Os12g13300	LRR III	Leucine-rich repeat protein kinase family protein	expressed protein	1.3463	0	2.79689	1.30507	14932	2286	2286	16065938-16080869	2	1	0	761	25	1
Seita.7G319700	AT2G36570.1	LOC_Os12g05120	LRR III	Leucine-rich repeat protein kinase family protein	receptor kinase, putative, expressed	2.23048	0.113746	1.35597	0.224987	2630	2518	2289	35110648-35113277	2	1	1	762	27	1
Seita.6G153100	AT1G48480.1	LOC_Os08g33090	LRR III	receptor-like kinase 1	inactive receptor kinase At2g26730 precursor, putative, expressed	0	0	0	0.0911073	2070	1995	1995	27255597-27257666	2	1	0	664	35	1
Seita.9G486000	AT1G48480.1	LOC_Os03g12250	LRR III	receptor-like kinase 1	atypical receptor-like kinase MARK, putative, expressed	57.3551	2.2484	46.5497	57.3055	4745	3574	2028	52588549-52593293	2	1	0	675	26	2
Seita.5G360800	AT5G58300.2	LOC_Os01g60330	LRR III	Leucine-rich repeat protein kinase family protein	inactive receptor kinase At2g26730 precursor, putative, expressed	43.0488	1.20484	12.1046	6.04383	5252	4084	1908	39968359-39973610	2	2	2	635	24	1
Seita.5G291700	AT1G68400.1	LOC_Os01g51400	LRR III	leucine-rich repeat transmembrane protein kinase family protein	Leucine Rich Repeat family protein, expressed	1.37388	15.079	7.01284	0.0717731	2079	1992	1992	34907300-34909378	2	1	0	663	19	1
Seita.4G039100	AT3G42880.1	LOC_Os06g09860	LRR III	Leucine-rich repeat protein kinase family protein	expressed protein	0.223507	0.393326	0.0252081	0.0864863	2903	2579	2091	2618513-2621415	1	1	1	696	25	2
Seita.3G202900	AT5G58300.1	LOC_Os05g40200	LRR III	Leucine-rich repeat protein kinase family protein	inactive receptor kinase At2g26730 precursor, putative, expressed	22.1311	0.853875	12.1054	5.37961	6144	2886	1899	15509842-15515985	2	2	2	632	24	1
Seita.5G091400	AT1G68400.1	LOC_Os01g04230	LRR III	leucine-rich repeat transmembrane protein kinase family protein	inactive receptor kinase At2g26730 precursor, putative, expressed	23.2584	0.159205	6.51005	0.559706	3032	2928	2067	7801801-7804832	2	1	2	688	22	2
Seita.9G437100	AT3G51740.1	LOC_Os03g18630	LRR III	inflorescence meristem receptor-like kinase 2	receptor-like kinase RHG1, putative, expressed	0.829315	0	0.976635	1.85229	3051	2963	2496	48976457-48979507	2	1	2	831	48	2
Seita.8G018200	AT3G56100.1	LOC_Os11g01620	LRR III	meristematic receptor-like kinase	inactive receptor kinase At2g26730 precursor, putative, expressed	4.0097	0	1.55148	1.4441	3477	2845	2373	1045275-1048751	2	1	2	790	33	1
Seita.5G220500	AT2G26730.1	LOC_Os01g42294	LRR III	Leucine-rich repeat protein kinase family protein	inactive receptor kinase At2g26730 precursor, putative, expressed	20.4603	1.23932	35.1587	13.222	6093	2938	2067	28017155-28023247	2	1	2	688	27	2
Seita.5G016200	AT4G23740.1	LOC_Os01g12390	LRR III	Leucine-rich repeat protein kinase family protein	inactive receptor kinase At2g26730 precursor, putative, expressed	7.9879	1.79774	4.51545	4.5828	4245	2604	1950	1948317-1952561	2	1	2	649	27	1
Seita.2G364000	AT1G68400.1	LOC_Os07g38640	LRR III	leucine-rich repeat transmembrane protein kinase family protein	inactive receptor kinase At2g26730 precursor, putative, expressed	0.292993	0.286496	0.0826244	0.126036	2556	2450	2079	43996692-43999247	2	1	2	692	0	1
Seita.5G259500	AT2G45340.1	LOC_Os01g39600	LRR IV	Leucine-rich repeat protein kinase family protein	expressed protein	6.25082	0.320595	2.2397	3.28743	4096	2686	2091	32252117-32256212	4	3	2	696	29	1
Seita.6G084700	AT2G45340.1	LOC_Os08g02440	LRR IV	Leucine-rich repeat protein kinase family protein	expressed protein	5.06242	0	0.764692	0.699653	3501	2521	2070	7498146-7501646	4	3	2	689	25	1
Seita.4G023900	AT5G51560.1	LOC_Os06g04370	LRR IV	Leucine-rich repeat protein kinase family protein	expressed protein					5722	2526	2526	1588081-1593802	8	7	0	841	22	0
Seita.1G050800	AT4G22130.1	LOC_Os02g10110	LRR V	STRUBBELIG-receptor family 8	Leucine Rich Repeat family protein, expressed	0.452497	0.0530683	0.122446	0.116605	6579	2703	2274	4902815-4909393	17	16	2	757	22	2
Seita.4G189100	AT2G20850.1	LOC_Os06g45020	LRR V	STRUBBELIG-receptor family 1	STRUBBELIG-RECEPTOR FAMILY 3 precursor, putative, expressed	5.24508	22.2316	6.26422	15.7362	7495	3292	2367	30650800-30658294	17	16	2	788	28	1
Seita.9G250400	AT1G53730.1	LOC_Os10g25090	LRR V	STRUBBELIG-receptor family 6	STRUBBELIG-RECEPTOR FAMILY 6 precursor, putative, expressed	27.4565	0.728649	79.86	76.4246	5483	2753	2160	19987352-19992834	16	15	2	719	21	1
Seita.9G373600	AT3G14350.1	LOC_Os07g42626	LRR V	STRUBBELIG-receptor family 7	STRUBBELIG-RECEPTOR FAMILY 6 precursor, putative, expressed	3.91703	0.815157	5.67324	3.30104	6900	3728	2115	43397345-43404244	16	16	2	704	22	1
Seita.4G207500	AT4G22130.1	LOC_Os02g09740	LRR V	STRUBBELIG-receptor family 8	STRUBBELIG-RECEPTOR FAMILY 7 precursor, putative, expressed	14.6151	0.533639	23.2301	10.3655	5783	3025	2151	32536535-32542317	16	15	2	716	25	1
Seita.2G354800	AT4G03390.1	LOC_Os07g37810.2	LRR V	STRUBBELIG-receptor family 3	STRUBBELIG-RECEPTOR FAMILY 1 precursor, putative, expressed	12.2884	0.272492	14.3227	3.6808	6331	3397	2346	43429277-43435607	18	18	2	781	33	1
Seita.2G306300	AT1G78980.1	LOC_Os09g38700	LRR V	STRUBBELIG-receptor family 5	STRUBBELIG-RECEPTOR FAMILY 5 precursor, putative, expressed	0.294684	0.144077	0.0554014	0.031692	4269	2286	2082	39855135-39859403	16	15	1	693	29	1	Overlap between transmembrane region and signal peptide
Seita.2G390900	AT3G14350.1	LOC_Os07g42626	LRR V	STRUBBELIG-receptor family 7	STRUBBELIG-RECEPTOR FAMILY 6 precursor, putative, expressed	6.63394	4.21105	10.5143	31.8098	5789	3351	2145	45727727-45733515	16	15	2	714	22	2
Seita.9G516200	AT1G53730.1	LOC_Os03g08550	LRR V	STRUBBELIG-receptor family 6	STRUBBELIG-RECEPTOR FAMILY 6 precursor, putative, expressed	10.1105	0.00260758	4.02975	8.56084	6244	2963	2169	54659520-54665763	16	15	2	722	28	2
Seita.8G109000	AT5G14210.1	LOC_Os11g20360.2	LRR VI	Leucine-rich repeat protein kinase family protein	expressed protein	12.5153	0.19568	2.93479	1.16062	12118	3247	2316	16607854-16619971	9	9	2	771	23	1
Seita.4G229500	AT1G14390.1	LOC_Os06g38970	LRR VI	Leucine-rich repeat protein kinase family protein	expressed protein	13.3661	1.68381	24.5077	9.68557	4520	2820	2292	35068726-35073245	7	6	2	763	32	1
Seita.9G060300	AT3G03770.1	LOC_Os03g57780	LRR VI	Leucine-rich repeat protein kinase family protein	protein kinase, putative, expressed	34.0662	30.5959	16.401	15.2699	4380	3285	2382	3467232-3471611	7	7	2	795	25	1
Seita.3G010300	AT1G63430.1	LOC_Os04g58700	LRR VI	Leucine-rich repeat protein kinase family protein	expressed protein	19.7653	4.18931	8.81928	7.08106	5672	2830	2007	560842-566513	13	12	2	668	37	2
Seita.5G267900	AT5G45840.1	LOC_Os01g48390.2	LRR VI	Leucine-rich repeat protein kinase family protein	expressed protein	2.44516	5.50228	9.25443	16.0979	5692	2749	1968	32958461-32964152	12	12	2	655	28	1
Seita.5G146300	AT4G18640.1	LOC_Os01g10900.2	LRR VI	Leucine-rich repeat protein kinase family protein	MRH1, putative, expressed	4.83817	3.39297	4.24633	2.52247	3709	2040	2040	12968365-12972073	12	11	0	679	27	2
Seita.3G209100	AT4G18640.1	LOC_Os05g39410.2	LRR VI	Leucine-rich repeat protein kinase family protein	expressed protein	4.72466	4.61265	8.20847	18.1175	4036	2573	1833	16424649-16428684	8	7	2	610	26	2
Seita.2G044400	AT3G03770.2	LOC_Os07g07230	LRR VI	Leucine-rich repeat protein kinase family protein	protein kinase, putative, expressed	6.44861	0.2359	5.12619	3.97311	4503	3692	2397	3577014-3581516	6	6	2	798	26	1
Seita.7G180600	AT1G63430.1	LOC_Os04g45170	LRR VI	Leucine-rich repeat protein kinase family protein	leucine-rich repeat family protein, putative, expressed	2.4936	1.11849	5.55145	10.7542	6360	3206	1947	25889736-25896095	13	13	2	648	22	0
Seita.5G458200	AT3G28040.1	LOC_Os01g72700	LRR VII	Leucine-rich receptor-like protein kinase family protein	expressed protein	10.0751	0.197383	4.00798	1.04008	4736	4637	3090	46641012-46645747	2	1	2	1029	33	1
Seita.9G557200	AT1G12460.1	LOC_Os03g03570.2	LRR VII	Leucine-rich repeat protein kinase family protein	leucine-rich repeat transmembrane protein kinase, putative, expressed	8.43896	0	4.04738	1.99436	3175	3085	2688	57308060-57311234	2	1	2	895	30	1
Seita.5G362400	AT3G56370.1	LOC_Os01g60670	LRR VII	Leucine-rich repeat protein kinase family protein	receptor-like protein kinase precursor, putative, expressed	12.5081	0.0416135	4.35292	0.840661	3986	3529	2841	40080329-40084314	2	1	2	946	23	1
Seita.9G413000	AT3G56370.1	LOC_Os03g21730	LRR VII	Leucine-rich repeat protein kinase family protein	receptor-like protein kinase precursor, putative, expressed	17.2203	0.0425229	4.07191	0.877751	3838	3607	2919	47082804-47086641	2	2	2	972	21	1
Seita.3G204200	AT3G56370.1	LOC_Os05g40050	LRR VII	Leucine-rich repeat protein kinase family protein	receptor-like protein kinase 2 precursor, putative, expressed	6.01378	0.0476474	4.15942	1.4234	3881	3354	2829	15695965-15699845	2	1	2	942	42	2
Seita.7G207700	AT4G36180.1	LOC_Os04g48760	LRR VII	Leucine-rich receptor-like protein kinase family protein	leucine-rich repeat family protein, putative, expressed	11.9344	0	2.87305	1.20934	3912	3912	3492	27912542-27916453	1	0	1	1163	20	1
Seita.7G281600	AT1G34420.1	LOC_Os12g08180	LRR VII	leucine-rich repeat transmembrane protein kinase family protein	receptor-like protein kinase 2 precursor, putative, expressed	5.00111	5.32997	5.48616	11.0654	3973	3412	2907	32931870-32935842	2	1	2	968	37	1
Seita.2G079600	AT2G41820.1	LOC_Os07g10630	LRR VII	Leucine-rich repeat protein kinase family protein	expressed protein	8.14986	5.62594	12.4488	3.76345	3425	3326	2706	6907752-6911176	2	1	2	901	26	1
Seita.3G200200	AT1G79620.1	LOC_Os05g40770	LRR VIII-1	Leucine-rich repeat protein kinase family protein	leucine-rich repeat family protein, putative, expressed	2.74556	1.78815	1.56971	30.8095	6498	3919	2934	15193124-15199621	19	18	2	977	30	1
Seita.7G002200	AT1G06840.1	LOC_Os01g72990	LRR VIII-1	Leucine-rich repeat protein kinase family protein	expressed protein	13.807	10.4277	20.5001	43.9085	11324	4302	2907	424416-435739	19	19	2	968	0	2
Seita.3G291300	AT1G79620.1	LOC_Os05g24010	LRR VIII-1	Leucine-rich repeat protein kinase family protein	receptor protein kinase-like, putative, expressed	7.93116	10.8825	7.00088	26.9335	5799	3303	2844	28513229-28519027	19	18	2	947	27	1
Seita.5G359200	AT1G79620.1	LOC_Os01g60060	LRR VIII-1	Leucine-rich repeat protein kinase family protein	leucine-rich repeat family protein, putative, expressed	0	0.0969641	0.0186444	4.70731	5818	3401	2856	39863068-39868885	19	18	2	951	19	1
Seita.5G360600	AT1G06840.1	LOC_Os05g40270.2	LRR VIII-1	Leucine-rich repeat protein kinase family protein	expressed protein	0.301173	0.303136	0.122363	1.06641	9298	3641	2844	39943401-39952698	20	20	2	947	26	1
Seita.3G202400	AT1G06840.1	LOC_Os05g40270	LRR VIII-1	Leucine-rich repeat protein kinase family protein	expressed protein	0.371296	2.56704	4.57302	13.887	7650	3410	2838	15468874-15476523	20	20	2	945	31	0
Seita.5G359300	AT1G79620.1	LOC_Os05g40770	LRR VIII-1	Leucine-rich repeat protein kinase family protein	leucine-rich repeat family protein, putative, expressed	0	0	0	0.0654327	6901	2838	2838	39870225-39877125	19	18	0	946	19	0
Seita.6G030000	AT1G56130.1	LOC_Os08g10300	LRR VIII-2	Leucine-rich repeat transmembrane protein kinase	SHR5-receptor-like kinase, putative, expressed	4.34172	1.66885	18.0681	20.3892	6743	3423	3084	2184135-2190877	24	23	2	1027	31	1
Seita.1G025400	AT1G53440.1	LOC_Os02g13850	LRR VIII-2	Leucine-rich repeat transmembrane protein kinase	leucine-rich repeat-containing protein kinase family protein, putative, expressed	5.11254	0.993287	6.75953	3.16761	14214	4470	3297	2267807-2282020	24	23	2	1098	0	1
Seita.2G097400	AT1G56130.1	LOC_Os08g10310	LRR VIII-2	Leucine-rich repeat transmembrane protein kinase	SHR5-receptor-like kinase, putative, expressed	2.3037	1.04494	2.64299	4.00625	6953	3534	3135	8796799-8803751	24	23	2	1044	32	1
Seita.2G097500	AT1G56130.1	LOC_Os08g10310	LRR VIII-2	Leucine-rich repeat transmembrane protein kinase	SHR5-receptor-like kinase, putative, expressed	9.14522	23.1132	40.358	22.3952	6747	3700	3111	8808155-8814901	24	23	2	1036	29	1
Seita.7G237500	AT1G56130.1	LOC_Os04g52600	LRR VIII-2	Leucine-rich repeat transmembrane protein kinase	SHR5-receptor-like kinase, putative, expressed	0	0	0	0.0548803	13333	3304	2601	29953748-29967080	21	21	1	866	0	1
Seita.7G237400	AT1G56130.1	LOC_Os04g52600	LRR VIII-2	Leucine-rich repeat transmembrane protein kinase	SHR5-receptor-like kinase, putative, expressed					16428	3497	3045	29936067-29952494	24	23	2	1014	26	1
Seita.2G182200	AT1G07650.1	LOC_Os09g17630	LRR VIII-2	Leucine-rich repeat transmembrane protein kinase	receptor-like protein kinase 2, putative, expressed	0.161232	0.214815	0.0991335	0.217562	7477	3313	3090	27683502-27690978	24	23	2	1029	39	1
Seita.7G237300			LRR VIII-2			2.87759	1.84105	1.84413	9.00725	7683	3746	3117	29923885-29931567	24	23	2	1038	26	1
Seita.7G237600	AT1G56130.1	LOC_Os04g52600	LRR VIII-2	Leucine-rich repeat transmembrane protein kinase	SHR5-receptor-like kinase, putative, expressed	1.9878	2.70344	5.62307	8.44288	14909	3632	3060	29970855-29985763	24	23	2	1019	33	1
Seita.2G182000	AT1G07650.2	LOC_Os09g17630	LRR VIII-2	Leucine-rich repeat transmembrane protein kinase	receptor-like protein kinase 2, putative, expressed	3.01021	10.6904	3.54576	1.71021	10520	3577	3057	27658769-27669288	24	23	2	1018	28	1
Seita.1G025600	AT1G53440.1	LOC_Os02g13850	LRR VIII-2	Leucine-rich repeat transmembrane protein kinase	leucine-rich repeat-containing protein kinase family protein, putative, expressed	0.613138	4.54755	4.39769	9.36145	10146	3653	3057	2286256-2296401	24	23	2	1018	34	1
Seita.8G112900	AT1G66150.1	LOC_Os11g26130	LRR IX	transmembrane kinase 1	receptor protein kinase TMK1 precursor, putative, expressed	5.44934	2.12675	7.33967	1.77351	9423	3337	2757	19708375-19717797	2	1	2	918	25	1
Seita.3G007600	AT1G66150.1	LOC_Os04g58910	LRR IX	transmembrane kinase 1	receptor protein kinase TMK1 precursor, putative, expressed	14.1087	4.10761	16.8676	6.015	3489	2886	2886	404301-407789	3	2	0	961	25	1
Seita.9G115800	AT1G66150.1	LOC_Os03g50810	LRR IX	transmembrane kinase 1	receptor protein kinase TMK1 precursor, putative, expressed	46.9311	4.42932	28.3952	11.7776	4058	3281	2892	7192222-7196279	2	1	2	963	38	1
Seita.3G019900	AT2G02220.1	LOC_Os04g57630	LRR X	phytosulfokin receptor 1	phytosulfokine receptor precursor, putative, expressed	8.82979	6.77496	7.46803	5.5002	4140	4140	3138	1144182-1148321	1	0	2	1045	24	1
Seita.3G240900	AT5G48380.1	LOC_Os05g34270	LRR X	BAK1-interacting receptor-like kinase 1	inactive receptor kinase At1g27190 precursor, putative, expressed	4.40791	6.69102	16.515	24.3669	3700	2783	1809	20488049-20491748	2	1	2	602	21	1
Seita.6G117300	AT3G13380.1	LOC_Os08g25380	LRR X	BRI1-like 3	serine/threonine-protein kinase BRI1-like 1 precursor, putative, expressed	1.22298	1.41531	1.54029	6.80619	6053	5654	3657	19445246-19451298	1	0	2	1218	29	1
Seita.6G156200	AT5G07280.1	LOC_Os01g68870.2	LRR X	Leucine-rich repeat transmembrane protein kinase	leucine-rich repeat receptor protein kinase EXS precursor, putative, expressed	1.03323	0	0.14392	0.014934	3884	3852	3852	27654774-27658657	2	1	0	1283	22
Seita.1G050900	AT5G07280.1	LOC_Os01g68870.2	LRR X	Leucine-rich repeat transmembrane protein kinase	leucine-rich repeat receptor protein kinase EXS precursor, putative, expressed					4671	3195	3195	4940719-4945389	6	5	0	1064	38	1
Seita.1G085300	AT1G72300.1	LOC_Os02g05950	LRR X	Leucine-rich receptor-like protein kinase family protein	phytosulfokine receptor precursor, putative, expressed	0.0996158	0	0.0641636	0.329727	3177	3177	3177	7581288-7584464	1	0	0	1058	0	1
Seita.1G085400	AT1G72300.1	LOC_Os02g05950	LRR X	Leucine-rich receptor-like protein kinase family protein	phytosulfokine receptor precursor, putative, expressed	0.114768	0	0	0.166203	3153	3153	3153	7586875-7590027	1	0	0	1050	36	1
Seita.1G085600	AT1G72300.1	LOC_Os02g05930	LRR X	Leucine-rich receptor-like protein kinase family protein	phytosulfokine receptor precursor, putative, expressed	0.461674	0.405994	0.190828	0.277409	3180	3180	3180	7602005-7605184	1	0	0	1059	0	2
Seita.1G085700	AT1G72300.1	LOC_Os02g05920	LRR X	Leucine-rich receptor-like protein kinase family protein	phytosulfokine receptor precursor, putative, expressed	0.172326	0.0841834	0.129498	0.221829	3427	3427	3150	7607698-7611124	1	0	2	1049	36	1
Seita.1G085800	AT1G72300.1	LOC_Os02g05920	LRR X	Leucine-rich receptor-like protein kinase family protein	phytosulfokine receptor precursor, putative, expressed	0.557801	0.209608	0.241828	0.239342	3162	3162	3162	7612843-7616004	1	0	0	1053	36	1
Seita.1G242000	AT2G02220.1	LOC_Os02g41890	LRR X	phytosulfokin receptor 1	phytosulfokine receptor precursor, putative, expressed	1.25031	2.49324	3.05087	5.37401	3141	3141	3141	31958074-31961214	1	0	0	1046	29	1
Seita.4G251500	AT1G72300.1	LOC_Os06g47650	LRR X	Leucine-rich receptor-like protein kinase family protein	phytosulfokine receptor precursor, putative, expressed	0.980942	1.91678	5.14396	8.10679	2490	2490	2490	37249837-37252326	1	0	0	829	0	1
Seita.8G076700	AT5G48380.1	LOC_Os11g14420	LRR X	BAK1-interacting receptor-like kinase 1	inactive receptor kinase At1g27190 precursor, putative, expressed	14.8447	4.48465	14.2476	15.8316	3965	2634	1815	8278928-8282892	2	2	2	604	25	1
Seita.7G144800	AT3G28450.1	LOC_Os04g41030	LRR X	Leucine-rich repeat protein kinase family protein	inactive receptor kinase At1g27190 precursor, putative, expressed	19.476	15.9307	24.2997	17.1127	2927	1623	1623	23347874-23350800	2	1	0	540	0	1
Seita.5G428100	AT5G07280.1	LOC_Os01g68870.2	LRR X	Leucine-rich repeat transmembrane protein kinase	leucine-rich repeat receptor protein kinase EXS precursor, putative, expressed	7.8205	0.0641007	0.801198	0.365761	5192	4501	3885	44778166-44783357	1	2	2	1294	22	2
Seita.4G251200	AT1G72300.1	LOC_Os06g47750	LRR X	Leucine-rich receptor-like protein kinase family protein	phytosulfokine receptor precursor, putative, expressed	0.0124485	0.328335	0.434933	2.21032	3951	3951	3252	37239465-37243415	1	0	1	1083	0	1
Seita.9G296000	AT2G01950.1	LOC_Os10g02500	LRR X	BRI1-like 2	serine/threonine-protein kinase BRI1-like 2 precursor, putative, expressed	0.0380809	0	0.0715333	0.522266	3543	3543	3381	33896911-33900453	1	0	1	1126	18	1
Seita.2G165600	AT3G13380.1	LOC_Os09g12240	LRR X	BRI1-like 3	serine/threonine-protein kinase BRI1-like 1 precursor, putative, expressed	1.8873	0.130896	0.956474	5.73123	4826	4376	3648	24521528-24526353	1	1	2	1215	27	1
Seita.J023100	AT1G72300.1	LOC_Os02g05950	LRR X	Leucine-rich receptor-like protein kinase family protein	phytosulfokine receptor precursor, putative, expressed	0	0	0	0.0629419	2799	2799	2799	42453-45251	1	0	0	933	0	1
Seita.1G085500	AT1G72300.1	LOC_Os02g05980	LRR X	Leucine-rich receptor-like protein kinase family protein	phytosulfokine receptor precursor, putative, expressed	0.346659	0	0.173651	0.611283	3192	3192	3192	7595731-7598922		0	0	1063	36	1
Seita.1G118600	AT2G02220.1	LOC_Os02g02490	LRR X	phytosulfokin receptor 1	phytosulfokine receptor precursor, putative, expressed	0.205488	3.2121	1.40514	4.86631	3470	3470	3228	10286761-10290230	1	0	1	1075	29	0
Seita.2G001000	AT5G53890.1	LOC_Os07g01710	LRR X	phytosylfokine-alpha receptor 2	phytosulfokine receptor precursor, putative, expressed	1.04935	0.0433216	1.09957	0.361517	3324	3324	3066	48130-51453	1	0	1	1021	23	1
Seita.7G159400	AT5G63930.1	LOC_Os04g42700	LRR XI	Leucine-rich repeat protein kinase family protein	receptor-like protein kinase precursor, putative, expressed	13.8497	3.06433	13.2646	9.52079	5333	4795	3294	24375354-24380686	2	1	2	1097	22	2
Seita.2G033100	AT1G17230.1	LOC_Os07g05740.2	LRR XI	Leucine-rich receptor-like protein kinase family protein	receptor-like protein kinase 2 precursor, putative, expressed	3.40962	0.130178	3.22916	1.84277	4625	4111	3318	2700988-2705612	2	2	2	1105	27	1
Seita.7G017000	AT5G48940.1	LOC_Os04g04330.2	LRR XI	Leucine-rich repeat transmembrane protein kinase family protein	receptor-like protein kinase 2 precursor, putative, expressed	0.0119217	0	0.0134359	1.30364	4351	4234	3516	3133911-3138261	2	1	2	1171	32	2
Seita.7G281500	AT5G25930.1	LOC_Os12g08180	LRR XI	Protein kinase family protein with leucine-rich repeat domain	receptor-like protein kinase 2 precursor, putative, expressed	1.39656	1.26292	1.0216	1.51105	4989	4843	3141	32924219-32929207	2	1	2	1046	0	2
Seita.3G402100	AT1G09970.1	LOC_Os12g43640	LRR XI	Leucine-rich receptor-like protein kinase family protein	receptor-like protein kinase HAIKU2 precursor, putative, expressed	5.34688	10.81	14.3114	21.0868	4314	4314	2964	50170843-50175156	1	0	1	987	26	2
Seita.9G286900	AT1G17750.1	LOC_Os10g06740	LRR XI	PEP1 receptor 2	receptor-like protein kinase precursor, putative, expressed	0.552058	0.161805	0.731153	0.319744	3695	3619	3417	32021957-32025651	2	1	1	1138	20	1
Seita.3G402300	AT5G49660.1	LOC_Os12g43660	LRR XI	Leucine-rich repeat transmembrane protein kinase family protein	receptor-like protein kinase HAIKU2 precursor, putative, expressed	5.70443	18.4265	13.3196	26.9197	3590	3501	2964	50188773-50192362	2	1	2	987	25	1
Seita.9G287000	AT1G73080.1	LOC_Os10g06760	LRR XI	PEP1 receptor 1	receptor-like protein kinase precursor, putative, expressed	0.148633	0.871249	0.27414	1.02601	3981	3896	3468	32026915-32030895	2	1	2	1155	0	1
Seita.6G166800	AT1G73080.1	LOC_Os08g34640	LRR XI	PEP1 receptor 1	receptor-like protein kinase precursor, putative, expressed	2.47849	1.02089	4.42441	3.74142	5745	4114	3447	28955819-28961563	3	2	2	1148	0	1
Seita.5G400800	AT1G72180.1	LOC_Os01g65650	LRR XI	Leucine-rich receptor-like protein kinase family protein	receptor-like protein kinase HAIKU2 precursor, putative, expressed	7.15001	0.929478	1.2868	1.81697	5434	3786	2871	42874676-42880109	2	2	2	956	17	1
Seita.8G085200	AT1G72180.1	LOC_Os11g12530	LRR XI	Leucine-rich receptor-like protein kinase family protein	receptor-like protein kinase 5 precursor, putative, expressed	0.357225	10.0042	5.4281	23.7858	6116	3811	3045	10225106-10231221	2	3	2	1014	0	1
Seita.5G120300	AT5G56040.2	LOC_Os01g07560	LRR XI	Leucine-rich receptor-like protein kinase family protein	receptor-like protein kinase 2 precursor, putative, expressed	1.73711	0.0326298	2.8486	1.56115	4683	4564	3366	10102389-10107071	2	1	2	1121	40	1
Seita.3G100800	AT5G56040.2	LOC_Os05g07740	LRR XI	Leucine-rich receptor-like protein kinase family protein	receptor-like protein kinase 2 precursor, putative, expressed	0.509856	0.0711501	0.875615	2.31146	3804	3720	3375	6586878-6590681	2	1	1	1124	36	1
Seita.2G177600	AT1G28440.1	LOC_Os09g15700	LRR XI	HAESA-like 1	receptor-like protein kinase 5 precursor, putative, expressed	0.621071	0	0.0718104	0.430658	3254	3042	2859	26796265-26799518	2	1	1	952	20	1
Seita.4G183100	AT5G25930.1	LOC_Os06g36270.4	LRR XI	Protein kinase family protein with leucine-rich repeat domain	receptor-like protein kinase 5 precursor, putative, expressed	5.41767	3.37023	7.38785	18.1021	3889	3800	3120	29690291-29694179	2	1	2	1039	28	1
Seita.2G320400	AT4G20140.1	LOC_Os07g31500	LRR XI	Leucine-rich repeat transmembrane protein kinase	leucine-rich repeat receptor protein kinase EXS precursor, putative, expressed	3.03595	0.656551	6.08524	3.24214	4666	4553	3795	40961341-40966006	2	1	2	1264	26	1
Seita.9G542300	AT4G28650.1	LOC_Os03g05140	LRR XI	Leucine-rich repeat transmembrane protein kinase family protein	receptor-like protein kinase 2 precursor, putative, expressed	0.718799	0	0	1.1792	3500	3423	3123	56342295-56345794	2	1	2	1040	33	1
Seita.9G480700	AT3G49670.1	LOC_Os03g12730	LRR XI	Leucine-rich receptor-like protein kinase family protein	receptor protein kinase CLAVATA1 precursor, putative, expressed	13.9242	0.284823	8.30904	6.00374	3731	3295	2997	52030513-52034243	2	1	2	998	28	1
Seita.6G194500	AT5G56040.2	LOC_Os08g38560	LRR XI	Leucine-rich receptor-like protein kinase family protein	receptor-like protein kinase 2 precursor, putative, expressed	0.0512641	0	0.101113	5.39262	3979	3882	3309	31696983-31700961	2	1	2	1102	26	1
Seita.5G002800	AT1G28440.1	LOC_Os01g13800	LRR XI	HAESA-like 1	receptor-like protein kinase 5 precursor, putative, expressed	14.1789	8.2473	25.831	11.9601	4745	4650	3006	230722-235466	2	1	2	1001	24	1
Seita.4G229300	AT1G34110.1	LOC_Os06g38990	LRR XI	Leucine-rich receptor-like protein kinase family protein	receptor-like protein kinase 2 precursor, putative, expressed	1.33488	0	0.462928	1.07355	4491	4095	3231	35053004-35057494	2	1	2	1076	30	1
Seita.8G071500	AT1G28440.1	LOC_Os09g15700	LRR XI	HAESA-like 1	receptor-like protein kinase 5 precursor, putative, expressed	0	0	0	0	3073	2859	2859	7381045-7384117	2	1	0	952	20	1
Seita.6G064400	AT5G61480.1	LOC_Os08g05290	LRR XI	Leucine-rich repeat protein kinase family protein	receptor-like protein kinase 5 precursor, putative, expressed	3.99602	0	1.30261	0.394264	3588	3494	3078	5389974-5393561	2	1	2	1025	33	1
Seita.4G182400	AT5G25930.1	LOC_Os06g36270.5	LRR XI	Protein kinase family protein with leucine-rich repeat domain	receptor-like protein kinase 5 precursor, putative, expressed	1.07724	1.48864	2.34198	1.34741	3751	3666	2991	29551898-29555648	2	1	2	996	22	1
Seita.4G281800	AT1G75820.1	LOC_Os06g50340	LRR XI	Leucine-rich receptor-like protein kinase family protein	receptor protein kinase CLAVATA1 precursor, putative, expressed	5.31386	12.847	10.2548	20.939	5434	4111	3105	39643939-39649372	2	1	2	1034	49	1
Seita.5G313200	AT5G25930.1	LOC_Os01g53920	LRR XI	Protein kinase family protein with leucine-rich repeat domain	receptor-like protein kinase 5 precursor, putative, expressed	0	0.044245	0	0	3218	3006	3006	36432765-36435982	3	2	0	1001	0	1
Seita.5G313500	AT5G25930.1	LOC_Os01g53920	LRR XI	Protein kinase family protein with leucine-rich repeat domain	receptor-like protein kinase 5 precursor, putative, expressed	0	0	0.0162697	0.130061	3275	3135	3135	36483663-36486937	2	1	0	1044	29	1
Seita.5G313300	AT5G25930.1	LOC_Os01g53920	LRR XI	Protein kinase family protein with leucine-rich repeat domain	receptor-like protein kinase 5 precursor, putative, expressed	0.840105	1.91891	0.612659	14.6874	4191	4050	3159	36459590-36463780	2	1	2	1052	33	1
Seita.5G313400	AT5G25930.1	LOC_Os01g53920	LRR XI	Protein kinase family protein with leucine-rich repeat domain	receptor-like protein kinase 5 precursor, putative, expressed	0	0	0	0.211512	3191	3036	3036	36477136-36480326	2	1	0	1011	25	1
Seita.3G173800	AT5G25930.1	LOC_Os05g44770	LRR XI	Protein kinase family protein with leucine-rich repeat domain	receptor-like protein kinase 5 precursor, putative, expressed	0.0304926	0	0.045815	0.0522811	4354	4256	3174	12911840-12916193	2	1	2	1057	35	1
Seita.7G134000	AT5G06940.1	LOC_Os04g39650	LRR XI	Leucine-rich repeat receptor-like protein kinase family protein	receptor protein kinase CLAVATA1 precursor, putative, expressed	2.70371	0.10362	2.13185	0.95619	3428	3274	2595	22631360-22634787	2	1	2	864	29	0
Seita.1G015900	AT5G25930.1	LOC_Os02g13430	LRR XI	Protein kinase family protein with leucine-rich repeat domain	receptor-like protein kinase 5 precursor, putative, expressed	0	1.32172	0.050829	0.019351	3468	3358	3051	1369618-1373085	2	1	2	1016	32	1
Seita.1G028700	AT5G25930.1	LOC_Os02g13510	LRR XI	Protein kinase family protein with leucine-rich repeat domain	receptor-like protein kinase 5 precursor, putative, expressed	8.38103	50.5377	14.3292	36.2043	3648	3547	3228	2574437-2578084	2	1	2	1075	0	1
Seita.1G114700	AT4G28650.1	LOC_Os02g02140	LRR XI	Leucine-rich repeat transmembrane protein kinase family protein	receptor protein kinase CLAVATA1 precursor, putative, expressed	0.292242	0	0.131769	1.29794	6100	5994	3099	9983176-9989275	2	1	2	1032	24	1
Seita.2G026900	AT5G65700.2	LOC_Os07g04190	LRR XI	Leucine-rich receptor-like protein kinase family protein	receptor protein kinase CLAVATA1 precursor, putative, expressed	11.7168	0.318336	8.99816	2.28902	4122	3737	3093	2157297-2161418	2	1	2	1030	25	0
Seita.9G409600	AT1G75820.1	LOC_Os06g50340	LRR XI	Leucine-rich receptor-like protein kinase family protein	receptor protein kinase CLAVATA1 precursor, putative, expressed	0	0	0	0.259005	3046	2958	2958	46808047-46811092	2	1	0	985	27	0
Seita.5G313100			LRR XI			0	0	0	0.0505295	2777	2436	2436	36426088-36428864	7	6	0	811	0	0
Seita.6G129800	AT1G28440.1	LOC_Os08g28870	LRR XI	HAESA-like 1	receptor-like protein kinase 5 precursor, putative, expressed	1.03592	0	0.230022	0.262746	3266	2814	2814	22605435-22608700	4	3	0	937	21	0
Seita.9G073200	AT5G65700.1	LOC_Os03g56270.2	LRR XI	Leucine-rich receptor-like protein kinase family protein	receptor protein kinase CLAVATA1 precursor, putative, expressed	16.8658	0.727339	8.49821	2.63038	4253	3909	3090	4292352-4296604	2	1	2	1029	19	0
Seita.8G084800	AT5G65700.2	LOC_Os11g12620	LRR XI	Leucine-rich receptor-like protein kinase family protein	receptor protein kinase CLAVATA1 precursor, putative, expressed	5.54316	0.412981	1.56178	1.1784	7252	4934	3186	9917606-9924857	2	2	1	1061	22	0
Seita.3G118800	AT4G20270.1	LOC_Os05g51740	LRR XI	Leucine-rich receptor-like protein kinase family protein	receptor protein kinase CLAVATA1 precursor, putative, expressed	1.16904	0	0.793805	0.271943	5282	4080	3096	7995352-8000633	2	1	2	1031	21	0
Seita.2G245500	AT5G56040.2	LOC_Os09g30190	LRR XI	Leucine-rich receptor-like protein kinase family protein	receptor-like protein kinase 2 precursor, putative, expressed	0.193699	0	1.09158	0.930538	3785	3691	3465	34972687-34976471	2	1	2	1154	0	0
Seita.4G019700	AT5G62230.1	LOC_Os06g03970	LRR XI	ERECTA-like 1	receptor-like protein kinase 5 precursor, putative, expressed	31.6075	1.56057	19.0194	0.228392	6830	3711	2937	1293967-1300796	26	25	2	978	23	1
Seita.1G338900	AT2G26330.1	LOC_Os06g10230	LRR XI	Leucine-rich receptor-like protein kinase family protein	receptor-like protein kinase 5 precursor, putative, expressed	18.484	0.197571	9.39125	0.104107	7212	3080	2901	39592667-39599878	26	25	1	966	0	1
Seita.4G086700	AT2G26330.1	LOC_Os06g10230	LRR XI	Leucine-rich receptor-like protein kinase family protein	receptor-like protein kinase 5 precursor, putative, expressed	64.8144	0.596118	22.375	0.226864	7785	3577	2973	7103841-7111625	27	26	2	990	31	0
Seita.7G239900	AT5G46330.1	LOC_Os04g52780	LRR XII	Leucine-rich receptor-like protein kinase family protein	leucine-rich repeat receptor protein kinase EXS precursor, putative, expressed	1.23173	0.420534	1.28036	1.67692	4280	4176	3075	30148726-30153005	1	0	2	1024	0	2
Seita.7G056300	AT3G47570.1	LOC_Os04g15630	LRR XII	Leucine-rich repeat protein kinase family protein	xa21, putative, expressed	0.792405	2.36653	1.12919	0.481218	5813	5741	3099	15533409-15539221	2	1	2	1032	25	1
Seita.1G000100	AT3G47570.1	LOC_Os01g12790	LRR XII	Leucine-rich repeat protein kinase family protein	receptor protein kinase, putative, expressed	0.0680143	1.07645	0.199321	0.612749	3611	3504	3315	10165-13775	2	1	2	1104	27	1
Seita.1G037000	AT3G47570.1	LOC_Os02g12400	LRR XII	Leucine-rich repeat protein kinase family protein	receptor-like protein kinase precursor, putative, expressed	0.742057	0.280593	0.606999	5.68171	4659	4370	3582	3675628-3680286	2	1	2	1193	0	1
Seita.1G124300	AT4G08850.1	LOC_Os02g34790	LRR XII	Leucine-rich repeat receptor-like protein kinase family protein	receptor-like protein kinase 5 precursor, putative, expressed	11.6773	8.16008	30.6589	62.229	2846	2750	2400	10886002-10888847	2	1	2	799	25	1
Seita.2G027200	AT4G08850.1	LOC_Os01g33110	LRR XII	Leucine-rich repeat receptor-like protein kinase family protein	receptor-like protein kinase 5 precursor, putative, expressed	0	0	0	0	1296	1539	1539	2197588-2199513	6	5	0	512	0	1
Seita.2G080600	AT3G47570.1	LOC_Os01g05960	LRR XII	Leucine-rich repeat protein kinase family protein	receptor kinase, putative, expressed	0.763308	0.175484	0.472399	0.250499	4928	2760	2760	6965593-6970520	3	2	0	919	20	1
Seita.2G083400	AT4G08850.1	LOC_Os10g02990	LRR XII	Leucine-rich repeat receptor-like protein kinase family protein	leucine-rich repeat receptor-like protein kinase 1, putative, expressed	0.20359	0	0.0327844	0.0187204	3564	3480	3231	7258136-7261699	2	1	2	1076	25	1
Seita.8G049600	AT3G47570.1	LOC_Os01g12790	LRR XII	Leucine-rich repeat protein kinase family protein	receptor protein kinase, putative, expressed	0.175174	0.233415	0.323147	0.0820301	2393	2312	2169	4208723-4211115	2	1	1	722	0	1
Seita.1G169100	AT5G46330.1	LOC_Os11g47180	LRR XII	Leucine-rich receptor-like protein kinase family protein	receptor-like protein kinase 2 precursor, putative, expressed	0	0	0	0.807659	3407	3306	3306	24199537-24202943	2	1	0	1101	25	1
Seita.4G231300	AT3G47570.1	LOC_Os06g38340	LRR XII	Leucine-rich repeat protein kinase family protein	receptor-like protein kinase precursor, putative, expressed	0	0	0	0	3133	1782	1782	35280320-35283452	4	3	0	593	0	1
Seita.8G160700	AT3G47570.1	LOC_Os11g41100	LRR XII	Leucine-rich repeat protein kinase family protein	expressed protein	0.0267439	0.548673	1.03996	0.258134	2661	2463	2463	30251368-30254028	2	1	0	820	0	1
Seita.5G105300	AT3G47570.1	LOC_Os01g05960	LRR XII	Leucine-rich repeat protein kinase family protein	receptor kinase, putative, expressed	0.311486	0	0.491485	0.801546	3860	3541	2043	8913513-8917372	2	2	2	680	0	1
Seita.6G170700	AT4G08850.1	LOC_Os10g33040	LRR XII	Leucine-rich repeat receptor-like protein kinase family protein	receptor-like protein kinase precursor, putative, expressed					3004	2727	2727	29441577-29444580	4	3	0	908	0	1	Component of root ammonia treatment specific coexpression subnetwork
Seita.6G117400	AT3G47580.1	LOC_Os10g13970	LRR XII	Leucine-rich repeat protein kinase family protein	receptor-like kinase, putative, expressed					2760	2634	1389	19479689-19482448	2	1	2	462	0	1
Seita.8G049800	AT3G47570.1	LOC_Os01g12790	LRR XII	Leucine-rich repeat protein kinase family protein	receptor protein kinase, putative, expressed	0.0171789	0	0.019368	0	2728	2172	2172	4232018-4234745	4	3	0	723	0	1
Seita.8G051800	AT3G47570.1	LOC_Os11g07260	LRR XII	Leucine-rich repeat protein kinase family protein	expressed protein	0.250124	1.03504	0.165852	1.07966	3742	3643	3039	4439437-4443178	2	1	2	1012	23	1
Seita.6G034700	AT3G47570.1	LOC_Os02g12400	LRR XII	Leucine-rich repeat protein kinase family protein	receptor-like protein kinase precursor, putative, expressed	0.974481	0.378461	0.714516	0.422898	4440	4274	3480	2620855-2625294	2	1	2	1159	26	1
Seita.6G067100	AT3G47580.1	LOC_Os11g36090	LRR XII	Leucine-rich repeat protein kinase family protein	receptor kinase, putative, expressed	1.13052	0.994074	0.541582	1.58253	5548	5326	3117	5725652-5731199	2	1	2	1038	23	1
Seita.6G035000	AT1G35710.1	LOC_Os02g12400	LRR XII	Protein kinase family protein with leucine-rich repeat domain	receptor-like protein kinase precursor, putative, expressed	0.0447587	0.13112	0.100908	0.0192081	4138	3737	3681	2645915-2650052	5	4	1	1226	27	1
Seita.5G336900	AT4G08850.1	LOC_Os10g02990	LRR XII	Leucine-rich repeat receptor-like protein kinase family protein	leucine-rich repeat receptor-like protein kinase 1, putative, expressed	0.469314	0.504437	0.105812	0.966917	3636	3539	3222	38312286-38315921	2	1	2	1073	24	1
Seita.8G157600	AT3G47570.1	LOC_Os11g36150	LRR XII	Leucine-rich repeat protein kinase family protein	receptor-like protein kinase 2 precursor, putative, expressed	0	0	0	0.376962	3731	3538	3108	29806224-29809954	2	1	2	1035	19	1
Seita.6G130400	AT3G47570.1	LOC_Os11g41100	LRR XII	Leucine-rich repeat protein kinase family protein	expressed protein	0.0937806	0.392651	0.226506	0.0689663	3958	3803	3420	22655255-22659212	2	1	2	1139	0	2
Seita.8G118900	AT3G47570.1	LOC_Os08g24310	LRR XII	Leucine-rich repeat protein kinase family protein	receptor-like protein kinase precursor, putative, expressed	0.0633203	0.278428	0	1.65118	3993	3813	3378	22470369-22474361	2	1	2	1125	0	2
Seita.8G188100	AT3G47570.1	LOC_Os11g47240	LRR XII	Leucine-rich repeat protein kinase family protein	leucine-rich repeat receptor protein kinase EXS precursor, putative, expressed	0.730907	33.7312	5.20175	0.664137	3423	2952	2952	33535532-33538954	4	3	0	983	26	1
Seita.8G122500	AT3G47570.1	LOC_Os11g29790	LRR XII	Leucine-rich repeat protein kinase family protein	receptor kinase, putative, expressed	0.0874024	3.50122	1.11658	0.0375052	3313	3165	3165	23388885-23392197	3	2	0	1054	0	1
Seita.8G186800	AT4G08850.1	LOC_Os02g34790	LRR XII	Leucine-rich repeat receptor-like protein kinase family protein	receptor-like protein kinase 5 precursor, putative, expressed					3127	3041	2844	33296880-33300006	2	1	2	947	0	1
Seita.5G107000	AT3G47570.1	LOC_Os01g05870	LRR XII	Leucine-rich repeat protein kinase family protein	receptor kinase, putative, expressed	0	0	0	0.576574	5523	4543	4515	9065484-9071006	5	4	1	1504	0	1
Seita.5G106900	AT3G47570.1	LOC_Os01g05960	LRR XII	Leucine-rich repeat protein kinase family protein	receptor kinase, putative, expressed	0.0140383	0	0	0.505945	3389	3302	3093	9054875-9058263	2	1	2	1030	0	1
Seita.6G035200	AT3G47570.1	LOC_Os02g12400	LRR XII	Leucine-rich repeat protein kinase family protein	receptor-like protein kinase precursor, putative, expressed	0.338258	0.578338	0.238299	0.181416	3289	3126	3048	2661660-2664948	2	1	2	1015	27	1
Seita.4G230400	AT3G47570.1	LOC_Os02g12030	LRR XII	Leucine-rich repeat protein kinase family protein	receptor-like protein kinase precursor, putative, expressed	0	0.0453568	0.0523282	0.657474	3780	3665	3201	35153539-35157318	2	1	2	1066	21	1
Seita.8G022800	AT3G47570.1	LOC_Os01g12790	LRR XII	Leucine-rich repeat protein kinase family protein	receptor protein kinase, putative, expressed	0	0.100485	0	0	2700	2700	2700	1371435-1374134	1	0	0	899	27	1
Seita.2G209400	AT2G24130.1	LOC_Os09g25540	LRR XII	Leucine-rich receptor-like protein kinase family protein	receptor-like protein kinase 2 precursor, putative, expressed	0.983573	0.829273	4.28261	3.69346	3950	3850	3345	31119215-31123164	2	1	2	1114	26	1
Seita.4G231800	AT3G47570.1	LOC_Os06g38340	LRR XII	Leucine-rich repeat protein kinase family protein	receptor-like protein kinase precursor, putative, expressed	0.0404978	0.0395645	0	0.347466	3945	3789	3411	35350948-35354892	2	1	2	1136	27	1
Seita.5G281400	AT3G47570.1	LOC_Os11g47030	LRR XII	Leucine-rich repeat protein kinase family protein	receptor protein kinase, putative, expressed	2.60501	2.44007	8.7808	21.0411	3873	3783	3291	34089590-34093462	2	1	2	1096	21	1
Seita.4G046500	AT2G24130.1	LOC_Os06g08690	LRR XII	Leucine-rich receptor-like protein kinase family protein	leucine-rich repeat receptor protein kinase EXS precursor, putative, expressed	0	0	0.0149776	2.53096	3630	3520	3162	3442292-3445921	2	1	2	1053	21	1
Seita.5G104800	AT3G47570.1	LOC_Os01g05960	LRR XII	Leucine-rich repeat protein kinase family protein	receptor kinase, putative, expressed	0.818992	0.262523	0.749994	0.839782	3327	3144	3144	8836513-8839839	3	2	0	1047	25	1
Seita.4G046600	AT2G24130.1	LOC_Os06g08710	LRR XII	Leucine-rich receptor-like protein kinase family protein	receptor-like protein kinase precursor, putative, expressed	0.0504569	0	0	0.693238	3951	3864	2973	3450206-3454156	2	1	2	990	20	1
Seita.2G423600	AT3G47570.1	LOC_Os10g22890	LRR XII	Leucine-rich repeat protein kinase family protein	receptor-like kinase, putative, expressed	0.741397	0.170441	0.688237	0.318138	3390	3312	3114	47700611-47704000	2	1	2	1037	17	1
Seita.2G172100	AT3G47580.1	LOC_Os04g15660	LRR XII	Leucine-rich repeat protein kinase family protein	receptor kinase, putative, expressed	0	0	0	0	4334	4239	2961	25769154-25773487	2	1	2	986	0	1
Seita.5G106800	AT3G47570.1	LOC_Os01g05960	LRR XII	Leucine-rich repeat protein kinase family protein	receptor kinase, putative, expressed	0.288148	0.361944	0.433049	0.883005	4386	3823	3192	9049660-9054045	2	2	2	1063	21	2
Seita.3G396700	AT3G47570.1	LOC_Os11g07060.5	LRR XII	Leucine-rich repeat protein kinase family protein	receptor protein kinase CLAVATA1 precursor, putative, expressed	0.0298392	0.174929	0.100908	1.49823	4172	3652	3039	49755377-49759548	2	2	2	1012	19	1
Seita.8G093700	AT3G47570.1	LOC_Os06g23190	LRR XII	Leucine-rich repeat protein kinase family protein	receptor-like protein kinase 5 precursor, putative, expressed	0.014951	2.80478	0.185389	0.769949	4086	3559	3033	11953986-11958071	2	2	2	1010	23	2
Seita.8G051700	AT5G20480.1	LOC_Os11g07260	LRR XII	EF-TU receptor	expressed protein	0	0	0	0	3403	2529	2529	4420641-4424043	10	9	0	842	0	2
Seita.5G105200	AT3G47570.1	LOC_Os01g05960	LRR XII	Leucine-rich repeat protein kinase family protein	receptor kinase, putative, expressed	0.33132	0.0373459	0.445235	0.344338	3704	3561	3180	8891958-8895661	2	1	2	1059	25	1
Seita.5G105900	AT3G47570.1	LOC_Os01g05960	LRR XII	Leucine-rich repeat protein kinase family protein	receptor kinase, putative, expressed	0.116417	0	0.0656137	0.149866	3892	3749	3354	8937063-8940954	2	1	2	1117	0	1
Seita.5G106700	AT3G47570.1	LOC_Os01g05870	LRR XII	Leucine-rich repeat protein kinase family protein	receptor kinase, putative, expressed					4413	2365	2235	9036138-9040550	4	3	1	744		2
Seita.4G268500	AT3G47570.1	LOC_Os06g45630	LRR XII	Leucine-rich repeat protein kinase family protein	expressed protein	0.0578522	0	0.0326059	0.130327	3567	3460	3129	38579105-38582671	2	1	1	1042	17	1
Seita.8G157400	AT5G20480.1	LOC_Os11g36150	LRR XII	EF-TU receptor	receptor-like protein kinase 2 precursor, putative, expressed	0.139098	0.122307	0.125429	0.196938	4927	4686	3123	29742233-29747159	2	1	2	1040	19	1
Seita.5G281500	AT3G47570.1	LOC_Os11g47030	LRR XII	Leucine-rich repeat protein kinase family protein	receptor protein kinase, putative, expressed	0.0766131	0	0.0690916	0.019729	3500	3138	3138	34095070-34098569	5	4	0	1045	20	1
Seita.8G050400	AT3G47570.1	LOC_Os01g12790	LRR XII	Leucine-rich repeat protein kinase family protein	receptor protein kinase, putative, expressed					3768	3570	3210	4302464-4306231	3	2	1	1069	27	2
Seita.4G177200	AT3G47570.1	LOC_Os08g14990	LRR XII	Leucine-rich repeat protein kinase family protein	receptor-like protein kinase 2 precursor, putative, expressed	1.1476	2.44643	1.73044	0.268629	3314	3024	3024	28608957-28612270	2	1	0	1007	28	2
Seita.4G230100	AT3G47570.1	LOC_Os06g38670	LRR XII	Leucine-rich repeat protein kinase family protein	receptor-like protein kinase precursor, putative, expressed	0.0120024	0	0	1.42059	3575	3454	3387	35135251-35138825	3	2	1	1128	20	1
Seita.4G046400	AT2G24130.1	LOC_Os06g08710	LRR XII	Leucine-rich receptor-like protein kinase family protein	receptor-like protein kinase precursor, putative, expressed	0.0152731	0	0	1.10124	4138	3982	2973	3436218-3440355	2	1	2	990	26	2
Seita.4G230600	AT3G47570.1	LOC_Os06g38670	LRR XII	Leucine-rich repeat protein kinase family protein	receptor-like protein kinase precursor, putative, expressed	0.0265934	0.0389702	0.074935	1.26627	4047	3940	3387	35175048-35179094	2	1	2	1128	29	1
Seita.8G048400	AT3G47570.1	LOC_Os01g12790	LRR XII	Leucine-rich repeat protein kinase family protein	receptor protein kinase, putative, expressed					3104	2439	2439	4032816-4035919	5	4	0	812	28	1
Seita.8G157000	AT3G47570.1	LOC_Os11g36150	LRR XII	Leucine-rich repeat protein kinase family protein	receptor-like protein kinase 2 precursor, putative, expressed	0	0	0	0.0201888	5991	3012	3012	29688890-29694880	4	3	0	1003	0	1
Seita.9G331700	AT3G47570.1	LOC_Os04g15660	LRR XII	Leucine-rich repeat protein kinase family protein	receptor kinase, putative, expressed	0.227201	0.666044	0.0182954	0.250803	3245	3140	2841	38678623-38681867	2	1	2	946	26	1
Seita.9G268400	AT3G47570.1	LOC_Os10g22890	LRR XII	Leucine-rich repeat protein kinase family protein	receptor-like kinase, putative, expressed	0.155922	0.0914128	0.0878856	0.120464	3202	2727	2727	22686191-22689392	7	6	0	908	0	1
Seita.J030600	AT3G47570.1	LOC_Os01g12790	LRR XII	Leucine-rich repeat protein kinase family protein	receptor protein kinase, putative, expressed					2491	2349	2349	3-2493	3	2	0	782	0	1
Seita.1G036300	AT3G47570.1	LOC_Os02g12450	LRR XII	Leucine-rich repeat protein kinase family protein	receptor-like protein kinase 2 precursor, putative, expressed					2103	1734	1734	3533465-3535567	3	2	0	577	0	1
Seita.1G036600	AT3G47570.1	LOC_Os02g12450	LRR XII	Leucine-rich repeat protein kinase family protein	receptor-like protein kinase 2 precursor, putative, expressed	0.0141316	0	0.0318578	0.0727598	3608	1908	1908	3622032-3625639	4	3	0	635	20	1
Seita.1G036800	AT3G47570.1	LOC_Os02g12400	LRR XII	Leucine-rich repeat protein kinase family protein	receptor-like protein kinase precursor, putative, expressed	0.0130519	0	0	0	3753	3447	3447	3663634-3667386	2	1	0	1148	23	1
Seita.1G037300	AT3G47570.1	LOC_Os02g12400	LRR XII	Leucine-rich repeat protein kinase family protein	receptor-like protein kinase precursor, putative, expressed	0.0557667	0.0408626	0.0471439	0.197391	3948	3606	3129	3694878-3698825	2	1	2	1042	19	1
Seita.1G038500	AT3G47570.1	LOC_Os02g12030	LRR XII	Leucine-rich repeat protein kinase family protein	receptor-like protein kinase precursor, putative, expressed	0	0	0.0290092	0	2638	2001	2001	3794483-3797120	3	2	0	666	0	1
Seita.1G041400	AT3G47570.1	LOC_Os07g03000	LRR XII	Leucine-rich repeat protein kinase family protein	receptor-like protein kinase precursor, putative, expressed					3667	3411	3090	4070542-4074208	3	2	2	1029	0	2
Seita.1G185000	AT3G47570.1	LOC_Os01g05870	LRR XII	Leucine-rich repeat protein kinase family protein	receptor kinase, putative, expressed	0.111314	1.50895	0.454829	0.26864	3404	3299	3126	26593339-26596742	2	1	1	1041	0	0
Seita.1G232700	AT3G47570.1	LOC_Os02g40200	LRR XII	Leucine-rich repeat protein kinase family protein	receptor-like protein kinase precursor, putative, expressed					3370	3286	3147	30859491-30862860	2	1	2	1048	33	1
Seita.1G233400	AT5G20480.1	LOC_Os02g40240.2	LRR XII	EF-TU receptor	receptor kinase, putative, expressed	1.56872	0.287424	0	0	4051	3532	2643	31032854-31036904	1	2	2	880	0	2
Seita.1G234400	AT5G20480.1	LOC_Os02g40180	LRR XII	EF-TU receptor	receptor-like protein kinase 5 precursor, putative, expressed					3997	3682	2700	31298424-31302420	1	1	2	899	30	1
Seita.1G246000	AT3G47090.1	LOC_Os11g36090	LRR XII	Leucine-rich repeat protein kinase family protein	receptor kinase, putative, expressed	0.235152	0.344586	0.0294488	0.958244	3305	3021	3021	32291856-32295160	2	1	0	1006	18	1
Seita.2G080500	AT3G47570.1	LOC_Os01g05960	LRR XII	Leucine-rich repeat protein kinase family protein	receptor kinase, putative, expressed	0.729432	0.25153	0.999557	0.239342	3694	3599	3162	6956517-6960210	2	1	1	1053	28	1
Seita.2G080800	AT3G47090.1	LOC_Os01g05870	LRR XII	Leucine-rich repeat protein kinase family protein	receptor kinase, putative, expressed	0.0314611	0.0461126	0.0354666	0.141794	3092	2772	2772	6991394-6994485	4	3	0	923	0	1
Seita.2G083100	AT4G08850.1	LOC_Os02g34790	LRR XII	Leucine-rich repeat receptor-like protein kinase family protein	receptor-like protein kinase 5 precursor, putative, expressed	0.0196282	0	0.0663996	0.0252999	3326	3198	3198	7232058-7235383	2	1	0	1065	20	1
Seita.2G093900	AT3G47570.1	LOC_Os01g05960	LRR XII	Leucine-rich repeat protein kinase family protein	receptor kinase, putative, expressed	0.23379	0.161229	0.248017	0.90271	3390	3306	3108	8485956-8489345	2	1	2	1035	22	1
Seita.9G294500	AT1G35710.1	LOC_Os04g42700	LRR XII	Protein kinase family protein with leucine-rich repeat domain	receptor-like protein kinase precursor, putative, expressed	0	0	0	0	2895	2481	2481	33611346-33614240	7	6	0	826	0	0
Seita.8G179900	AT3G47570.1	LOC_Os01g12790	LRR XII	Leucine-rich repeat protein kinase family protein	receptor protein kinase, putative, expressed					4381	2502	2502	32533096-32537476	3	2	0	833	0	0
Seita.6G079200	AT3G47110.1	LOC_Os01g33950	LRR XII	Leucine-rich repeat protein kinase family protein	expressed protein					3208	1503	1503	7123504-7126711	4	3	0	500	20	0
Seita.4G059000	AT3G47570.1	LOC_Os11g47030	LRR XII	Leucine-rich repeat protein kinase family protein	receptor protein kinase, putative, expressed	0.215626	0.421344	0.0972221	0.721678	3462	3366	3294	4357827-4361288	2	1	2	1097	20	0
Seita.8G175500	AT3G47570.1	LOC_Os01g12790	LRR XII	Leucine-rich repeat protein kinase family protein	receptor protein kinase, putative, expressed	0.506529	0.62136	0.69034	1.12138	8948	6247	3318	31815594-31824541	2	8	2	1105	28	1
Seita.3G314300	AT3G47570.1	LOC_Os02g13780	LRR XII	Leucine-rich repeat protein kinase family protein	receptor-like protein kinase 2 precursor, putative, expressed	7.70661	7.66123	8.56943	11.9601	4865	4538	2961	38574748-38579612	3	2	2	986	28	0
Seita.8G051900			LRR XII			0	0	0	0	3969	2961	2961	4449941-4453909	7	6	0	986	0	0
Seita.3G389700	AT3G47090.1	LOC_Os12g42520	LRR XII	Leucine-rich repeat protein kinase family protein	receptor kinase, putative, expressed	0.456302	0.125385	0.610782	0.0550655	3269	2640	2640	49115024-49118292	5	4	0	879	31	0
Seita.6G219400	AT3G47570.1	LOC_Os02g12400	LRR XII	Leucine-rich repeat protein kinase family protein	receptor-like protein kinase precursor, putative, expressed	0.574286	0.650285	0.411904	0.789401	3657	3384	3384	33462137-33465793	2	1	0	1128	0	0
Seita.3G389600	AT5G20480.1	LOC_Os12g42520	LRR XII	EF-TU receptor	receptor kinase, putative, expressed					3298	1485	1485	49110661-49113958	3	2	0	494	22	0
Seita.9G227100	AT1G35710.1	LOC_Os10g33040	LRR XII	Protein kinase family protein with leucine-rich repeat domain	receptor-like protein kinase precursor, putative, expressed	1.78226	0.0696383	1.70063	2.69024	4285	4050	3657	17123773-17128057	2	1	1	1218	31	1
Seita.9G227200			LRR XII			0	0	0	0.412132	3295	3204	3204	17159874-17163168	2	1	0	1067	21	1
Seita.4G231200	AT3G47570.1	LOC_Os06g38340	LRR XII	Leucine-rich repeat protein kinase family protein	receptor-like protein kinase precursor, putative, expressed	0.293266	0.298946	0.0287421	3.74077	3821	3655	3438	35262820-35266640	2	1	2	1145	31	1
Seita.8G157700	AT3G47570.1	LOC_Os02g30540	LRR XII	Leucine-rich repeat protein kinase family protein	protein kinase, putative, expressed	0	0	0.0159289	0.0727598	3353	2808	2808	29833785-29837137	4	3	0	935	18	2
Seita.2G381400			LRR XII			6.69419	2.87952	7.14639	8.96848	4399	4284	3243	45110643-45115041	1	1	2	1080	35	1
Seita.9G087600	AT3G02130.1	LOC_Os03g54900	LRR XII	receptor-like protein kinase 2	phytosulfokine receptor precursor, putative, expressed	8.9223	10.3319	9.4674	14.3786	5424	4275	3189	5264618-5270041	1	2	2	1062	28	1
Seita.5G068100	AT3G02130.1	LOC_Os07g41140	LRR XII	receptor-like protein kinase 2	receptor-like protein kinase precursor, putative, expressed	1.14813	0.24326	1.21617	0.373887	3070	3070	2895	5832869-5835938	1	0	2	964	25	1
Seita.2G002700	AT3G02130.1	LOC_Os03g54900.2	LRR XII	receptor-like protein kinase 2	phytosulfokine receptor precursor, putative, expressed					2169	2169	2169	150412-152580	1	0	0	722	29	1
Seita.9G111400	AT2G16250.1	LOC_Os03g51440	LRR XII	Leucine-rich repeat protein kinase family protein	LRR receptor-like protein kinase, putative, expressed	13.9827	0.86194	4.32752	5.17517	4899	3603	2304	6843583-6848481	4	3	2	767	19	1
Seita.9G073700	AT2G16250.1	LOC_Os03g56250	LRR XII	Leucine-rich repeat protein kinase family protein	LRR receptor-like protein kinase, putative, expressed	7.27465	15.3562	6.85961	14.3597	3786	2569	2328	4325833-4329618	5	4	1	775	0	1
Seita.3G406000	AT5G62710.1	LOC_Os12g44090	LRR XII	Leucine-rich repeat protein kinase family protein	leucine-rich repeat family protein, putative, expressed	9.84371	0	3.42302	0.445759	3621	2036	1584	50391500-50395120	11	10	2	527	0	1
Seita.9G458500	AT1G31420.2	LOC_Os03g16010	LRR XII	Leucine-rich repeat protein kinase family protein	BRASSINOSTEROID INSENSITIVE 1-associated receptor kinase 1 precursor, putative, expressed	11.9584	1.34912	19.9803	6.57859	6514	3061	1785	50468743-50475256	13	13	2	594	27	1
Seita.6G103800	AT2G24230.1	LOC_Os08g17410	LRR XII	Leucine-rich repeat protein kinase family protein	BRASSINOSTEROID INSENSITIVE 1 precursor, putative, expressed	23.6279	2.01836	13.2279	15.3091	2526	2526	2526	12964872-12967397	1	0	0	841	30	1
Seita.4G175900	AT5G45800.1	LOC_Os06g35200	LRR XII	Leucine-rich repeat protein kinase family protein	receptor-like kinase, putative, expressed	0.604846	0	1.24246	1.39287	3089	2671	2010	28265448-28268536	2	1	2	669	23	1
Seita.2G377800	AT1G74360.1	LOC_Os07g40630	LRR XII	Leucine-rich repeat protein kinase family protein	BRASSINOSTEROID INSENSITIVE 1 precursor, putative, expressed	2.97331	7.96654	9.2734	10.5547	4045	3932	3306	44926129-44930173	2	1	2	1101	16	1
